# Supplementary material for: Use of multibeam imaging sonar for observation of marine mammals and fish on a marine renewable energy site
Source: PLoS One. 2022 Dec 14;17(12):e0275978. doi: 10.1371/journal.pone.0275978 (PMC9750035; doi:10.1371/journal.pone.0275978)
Supplement: S1 Data — (XLSX) [file pone.0275978.s001.xlsx]

## Sheet: Sheet1
Image
